# Supplementary material for: The Porcine Deltacoronavirus Replication Organelle Comprises Double-Membrane Vesicles and Zippered Endoplasmic Reticulum with Double-Membrane Spherules
Source: Viruses. 2019 Nov 5;11(11):1030. doi: 10.3390/v11111030 (PMC6893519; doi:10.3390/v11111030)
Supplement: Supplementary file 1 [file viruses-11-01030-s001.zip]

Archive with 2 entries (2 files):
- Supp Fig 1.tif
- Supplementary Figure S1.docx
